# Supplementary material for: Diacylglycerol Activates the Drosophila Light Sensitive Channel TRPL Expressed in HEK Cells
Source: Int J Mol Sci. 2023 Mar 27;24(7):6289. doi: 10.3390/ijms24076289 (PMC10093889; doi:10.3390/ijms24076289)
Supplement: Supplementary file 1 [file ijms-24-06289-s001.zip]

Archive with 1 entries (1 files):
- ijms-2256287-supplementary.pdf
